# Supplementary material for: Effects of A1 Milk, A2 Milk and the Opioid-like Peptide β-Casomorphin-7 on the Proliferation of Human Peripheral Blood Mononuclear Cells
Source: Biomolecules. 2024 Jun 13;14(6):690. doi: 10.3390/biom14060690 (PMC11201611; doi:10.3390/biom14060690)
Supplement: Supplementary file 1 [file biomolecules-14-00690-s001.zip]

Archive with 1 entries (1 files):
- biomolecules-2790143-supplementary.pdf
